# Supplementary material for: Systemic Oxidative Stress in Severe Early-Onset Fetal Growth Restriction Associates with Concomitant Pre-Eclampsia, Not with Severity of Fetal Growth Restriction
Source: Antioxidants (Basel). 2023 Dec 26;13(1):46. doi: 10.3390/antiox13010046 (PMC10812523; doi:10.3390/antiox13010046)
Supplement: Supplementary file 1 [file antioxidants-13-00046-s001.zip]

Archive with 1 entries (1 files):
- antioxidants-2758527-supplementary.pdf
